# Supplementary material for: Effects of 445 nm, 520 nm, and 638 nm Laser Irradiation on the Dermal Cells
Source: Int J Mol Sci. 2021 Oct 27;22(21):11605. doi: 10.3390/ijms222111605 (PMC8584201; doi:10.3390/ijms222111605)
Supplement: Supplementary file 1 [file ijms-22-11605-s001.zip]

Archive with 1 entries (1 files):
- ijms-1420294-supplementary.pdf
